# Supplementary material for: The Expansion of Dirofilaria repens in the Irtysh Basin of Western Siberia Is Associated with Nine Species of Aedes Mosquitoes
Source: Insects. 2026 Apr 7;17(4):398. doi: 10.3390/insects17040398 (PMC13115762; doi:10.3390/insects17040398)
Supplement: Supplementary file 1 [file insects-17-00398-s001.zip]

Archive with 4 entries (4 files):
- SupTable S2.xlsx
- Figure_S1.pdf
- Figure_S2.pdf
- STables.pdf
