# Supplementary material for: The Expansion of Dirofilaria repens in the Irtysh Basin of Western Siberia Is Associated with Nine Species of Aedes Mosquitoes
Source: Insects. 2026 Apr 7;17(4):398. doi: 10.3390/insects17040398 (PMC13115762; doi:10.3390/insects17040398)
Supplement: Supplementary file 1 [file insects-17-00398-s001.zip › SupTable S2.xlsx]

## Sheet: Лист1
№	Species	Salekhard	Berezovo	Sergino	Talinka	Shapsha	Khanty-Mansiysk 1	Khanty-Mansiysk 2	Tobolsk 1-2	Tobolsk 3	Maslova	B. Akiyary	Tyumen	Kurgan	Total
1	Ae. excrucians	53,6±9,4	33,7±3,4	10,6±2,7	4,7±1,3	41,5±4,5	46,3±6,8	87,0±2,5	4,9±1,4		6,0±3,4	4,0±1,5	21,6±3,4	0,5±0,4	20,0±0,9
2	Ae. communis		16,6±2,7	51,5±4,3	64,2±2,9	19,5±3,6		0,5±0,5	4,9±1,4		20,0±5,7		0,7±0,7		16,4±0,8
3	Ae. sp.		44,6±3,6	15,2±3,1	16,5±2,2	15,3±3,3		9,2±2,1	9,4±1,9		4,0±2,8	1,7±1,0	6,8±2,1	4,7±1,1	12,2±0,7
4	Ae. flavescens	3,6±3,5					1,9±1,8					3,5±1,4	30,4±3,8	43,3±2,5	11,1±0,7
5	Ae. euedes	7,1±4,9	0,5±0,5			1,7±1,2	9,3±3,9		2,2±1,0		8,0±3,8	0,6±0,6	17,6±3,1	32,9±2,4	8,7±0,6
6	Ae. cinereus			0,8±0,8		5,1±2			1,3±0,8	20,0±12,6		85,0±2,7	1,4±0,9	0,3±0,3	8,2±0,6
7	Ae. rossicus								53,6±3,3	40,0±15,5		4,0±1,5	2,0±1,2		6,8±0,6
8	Ae. punctor	3,6±3,5	2,1±1	17,4±3,3	5,7±1,4			2,7±1,2	4,5±1,4		26,0±6,2	0,6±0,6	2,0±1,2		3,8±0,4
9	Ae. cyprius	3,6±3,5			0,4±0,4	0,8±0,8	7,4±3,6						1,4±0,9	15,5±1,8	3,5±0,4
10	Ae. cantans	3,6±3,5		0,8±0,8	2,2±0,9	10,2±2,8	5,6±3,1	0,5±0,5	11,6±2,1		6,0±3,4	0,6±0,6	5,4±1,9	0,3±0,3	3,2±0,4
11	Ae. diantaeus		0,5±0,5		2,5±0,9	5,1±2	3,7±2,6			20,0±12,6	16,0±5,2				1,3±0,3
12	Cq. richiardii								2,2±1,0				3,4±1,5	1,6±0,6	0,8±0,2
13	Ae. intrudens	3,6±3,5	0,5±0,5		1,1±0,6				0,4±0,4		8,0±3,8				0,5±0,2
14	Ae. riparius	7,1±4,9		0,8±0,8	0,7±0,5				1,3±0,8		2,0±2,0				0,5±0,2
15	Ae. vexans#				0,7±0,5		3,7±2,6		2,2±1						0,5±0,2
16	An. messeae s.l.										2,0±2,0		5,4±1,9		0,5±0,2
17	Ae. gr. cantans	7,1±4,9					9,3±3,9		0,4±0,4						0,4±0,1
18	Ae. behningi			0,8±0,8	0,7±0,5	0,8±0,8			0,4±0,4				0,7±0,7		0,3±0,1
19	Ae. pionips		0,5±0,5		0,7±0,5						2,0±2,0		0,7±0,7		0,3±0,1
20	Ae. cataphylla						7,4±3,6								0,2±0,1
21	Cx. modestus													1,0±0,5	0,2±0,1
22	Cs. sp.		1,0±0,7	0,8±0,8											0,2±0,1
23	Ae. sticticus	3,6±3,5		0,8±0,8					0,4±0,4						0,1±0,1
24	Ae. leucomelas									20,0±12,6					0,1±0,1
25	Ae. gr. communis	3,6±3,5													0,1±0,1
26	Ae. annulipes						1,9±1,8								0,1±0,1
27	Ae. nigrinus						1,9±1,8								0,1±0,1
28	Ae. pullatus						1,9±1,8								0,1±0,1
29	Cs. bergrothi			0,8±0,8											0,1±0,1
30	Cs. longiareolata												0,7±0,7		0,1±0,1
31	Cs. morsitans								0,4±0,4						0,1±0,1
	Individuals (species)	28(9)	193(7)	132(9)	279(11)	118(8)	54(11)	184(4)	224(13)	10(4)	50(10)	173 (7)	148(15)	386(8)	1979 (28)
